# Supplementary material for: Deriving Information on Play and Playfulness of 3–5-Year-Olds from Short Written Descriptions: Analyzing the Frequency of Usage of Indicators of Playfulness and Their Associations with Maternal Playfulness
Source: Behav Sci (Basel). 2022 Oct 8;12(10):385. doi: 10.3390/bs12100385 (PMC9598545; doi:10.3390/bs12100385)
Supplement: Supplementary file 1 [file behavsci-12-00385-s001.zip]

Archive with 2 entries (2 files):
- Information S1 (accordance with playfulness models).pdf
- Table S1 (mothers playfulness and control variables ).pdf
